# Supplementary material for: Pan-genome analysis and expression verification of the maize ARF gene family
Source: Front Plant Sci. 2025 Feb 11;15:1506853. doi: 10.3389/fpls.2024.1506853 (PMC11850412; doi:10.3389/fpls.2024.1506853)
Supplement: Supplementary file 2 [file Table1.xlsx]

## Sheet: Protein length
Gene Name	Protein length(aa)
	B73	B97	CML103	CML228	CML247	CML277	CML322	CML333	CML52	CML69	HP301	Il14H	Ki11	Ki3	Ky21	M162W	M37W	Mo18W	Ms71	NC350	NC358	Oh43	Oh7B	P39	Tx303	Tzi8
ZmARF1	513	513	513	513	513	513	513	513	513	NA	513	513	513	513	513	513	513	513	513	513	513	513	513	513	513	NA
ZmARF2	1152	1148	1146	1153	1147	1147	1147	1147	1146	1146	1152	1143	1146	1152	1159	1147	1152	1147	1148	1159	1147	1152	1152	1143	1174	1147
ZmARF3	680	680	680	680	680	680	680	680	686	687	680	680	680	680	680	680	680	680	687	680	680	680	680	680	680	680
ZmARF4	1086	1086	1086	1086	1086	1086	1086	1086	1086	1085	1085	1086	1086	1086	1087	1086	1086	1086	1086	1086	1130	1086	1086	1086	1086	1086
ZmARF5	691	680	681	687	680	681	681	687	681	697	691	681	681	691	691	681	691	690	681	690	681	691	681	681	691	697
ZmARF6	935	935	935	935	963	935	935	935	935	913	935	935	935	935	935	935	935	935	935	935	960	935	935	964	963	935
ZmARF7	832	832	832	832	832	832	862	832	832	832	848	832	832	832	832	832	594	832	845	832	862	832	NA	832	832	832
ZmARF8	888	888	882	882	882	882	922	882	922	882	882	882	882	882	882	882	922	882	882	882	880	882	882	882	882	922
ZmARF9	805	805	805	805	805	805	805	805	805	NA	840	805	805	805	805	805	805	805	805	805	805	805	805	805	803	805
ZmARF10	812	812	812	812	815	812	812	812	812	774	812	813	812	812	813	814	812	809	812	813	813	813	812	813	812	812
ZmARF11	511	672	672	672	672	672	672	511	672	672	672	669	672	672	669	672	672	511	672	672	672	672	672	669	672	672
ZmARF12	644	644	644	644	644	644	644	644	644	644	644	644	644	644	644	644	644	644	644	644	644	644	644	644	644	644
ZmARF13	736	728	736	736	735	728	736	735	736	736	735	736	736	736	735	729	728	736	736	728	735	736	736	736	736	735
ZmARF14	1053	1054	1054	1054	1054	1054	1054	1053	1053	1053	1053	1054	1054	1054	1053	1053	1053	1053	1053	1054	1054	1053	1054	1053	1054	1054
ZmARF15	945	945	946	945	946	941	945	946	770	923	944	946	941	946	945	1005	944	944	945	944	946	944	945	945	944	979
ZmARF16	682	682	682	682	682	682	682	682	682	682	682	682	682	682	682	682	682	682	682	682	682	682	682	682	682	682
ZmARF17	708	711	735	710	735	710	735	737	736	708	713	736	737	739	708	708	NA	734	708	711	735	737	734	737	737	738
ZmARF18	748	744	749	753	709	NA	746	744	727	723	749	689	726	753	745	708	728	754	749	754	753	749	716	673	716	749
ZmARF19	914	914	912	914	914	912	914	914	912	912	925	914	914	914	914	912	912	914	914	914	914	914	914	914	925	914
ZmARF20	913	913	913	913	913	913	913	913	913	913	913	913	913	913	913	913	913	913	913	913	913	913	913	913	913	913
ZmARF21	1147	1147	1147	1150	1147	1147	1147	1147	1147	1147	1147	1147	1147	1150	1147	1147	1147	1147	1147	1147	1147	1147	1147	1147	1147	1147
ZmARF22	705	694	694	696	694	699	696	694	694	695	697	700	696	744	705	694	695	698	699	698	698	713	695	700	696	696
ZmARF23	914	914	925	914	930	887	914	914	914	914	914	918	925	914	914	NA	925	925	914	914	914	925	914	925	914	914
ZmARF24	812	812	812	810	812	812	812	827	812	812	812	812	812	812	812	812	845	812	812	812	812	811	812	811	812	812
ZmARF25	686	686	686	686	686	686	687	686	722	686	684	686	686	686	686	686	684	686	686	686	686	686	686	686	686	684
ZmARF26	686	NA	NA	686	692	686	686	686	686	686	686	686	NA	692	695	686	686	NA	686	686	686	NA	695	686	686	686
ZmARF27	707	707	700	702	700	703	730	702	700	707	700	700	702	707	707	700	703	700	NA	703	701	700	700	700	707	700
ZmARF28	842	828	826	826	805	824	826	826	828	828	805	826	807	828	824	828	NA	824	828	826	828	824	NA	826	824	809
ZmARF29	588	588	585	588	591	498	NA	586	586	586	586	586	NA	589	585	586	585	587	275	586	349	480	586	499	589	588
ZmARF30	809	729	809	809	809	809	809	809	809	809	809	809	809	809	809	809	NA	809	809	809	809	809	809	809	809	809
ZmARF31	725	NA	757	726	726	NA	725	726	729	726	726	NA	729	897	755	725	755	726	729	726	754	NA	726	726	755	729
ZmARF32	897	906	897	897	897	897	897	897	897	897	NA	NA	897	NA	897	897	NA	897	896	897	897	897	897	911	897	NA
ZmARF33	720	688	NA	NA	688	NA	688	NA	NA	NA	688	720	NA	NA	688	692	NA	692	688	NA	NA	NA	NA	NA	689	NA
ZmARF34	NA	NA	NA	NA	NA	688	NA	688	NA	NA	NA	NA	NA	NA	NA	NA	692	NA	NA	NA	NA	NA	688	NA	NA	688
ZmARF35	NA	NA	NA	NA	NA	NA	NA	NA	NA	NA	NA	NA	NA	817	NA	817	NA	817	817	817	817	817	NA	NA	NA	NA

## Sheet: Gene Location
Gene Name	B73			B97			CML103			CML228			CML247			CML277			CML322			CML333			CML52			CML69			HP301			Il14H			Ki11			Ki3			Ky21			M162W			M37W
	chr	start	end	chr	start	end	chr	start	end	chr	start	end	chr	start	end	chr	start	end	chr	start	end	chr	start	end	chr	start	end	chr	start	end	chr	start	end	chr	start	end	chr	start	end	chr	start	end	chr	start	end	chr	start	end	chr
ZmARF1	chr02	26933847	26940106	chr02	25735727	25740675	chr02	26938059	26943003	chr02	26800141	26805060	chr02	25806077	25811065	chr02	26201775	26206640	chr02	26843517	26848518	chr02	27256200	27261137	chr02	25804178	25809063	-	-	-	chr02	26910480	26915491	chr02	25865131	25870057	chr02	33945387	33951267	chr02	25856956	25861907	chr02	27129805	27134670	chr02	26099042	26104040	chr02
ZmARF2	chr05	59294539	59302607	chr05	59028635	59036805	chr05	58568339	58576557	chr05	61931551	61940173	chr05	59264008	59272149	chr05	56516426	56523807	chr05	58419548	58427645	chr05	57918076	57926461	chr05	59831488	59840526	chr05	57285466	57294551	chr05	58812494	58820944	chr05	57150650	57159910	chr05	58450476	58459248	chr05	58398135	58406242	chr05	58780237	58788364	chr05	58769060	58776754	chr05
ZmARF3	chr06	170115679	170122390	chr06	171078558	171084568	chr06	165357162	165363178	chr06	166482143	166487943	chr06	167525419	167531466	chr06	165619882	165625723	chr06	164830527	164836741	chr06	162923464	162930130	chr06	166652012	166658681	chr06	166915123	166921655	chr06	166983309	166988896	chr06	161244419	161250008	chr06	167698403	167703981	chr06	165330673	165336488	chr06	161450521	161456634	chr06	176410286	176416346	chr06
ZmARF4	chr01	194732533	194748243	chr01	194655354	194670270	chr01	193241396	193252490	chr01	193708053	193722921	chr01	197723323	197738264	chr01	193224479	193239159	chr01	192810830	192831856	chr01	196040756	196055871	chr01	195980209	195995243	chr01	193568951	193579393	chr01	190640829	190651288	chr01	187975378	187986489	chr01	196282911	196297822	chr01	192200940	192215788	chr01	197495010	197510698	chr01	193005662	193020449	chr01
ZmARF5	chr01	236387537	236391953	chr01	235714975	235719380	chr01	235283770	235288213	chr01	236639437	236644023	chr01	239531976	239536519	chr01	235631350	235635840	chr01	234617535	234622005	chr01	238428462	238432998	chr01	238660882	238665343	chr01	236284497	236289062	chr01	232882207	232886609	chr01	230338649	230343067	chr01	239684774	239689194	chr01	235811096	235815562	chr01	240963087	240967503	chr01	235114373	235118911	chr01
ZmARF6	chr02	3630367	3636867	chr02	3279567	3286384	chr02	3461532	3468049	chr02	3476199	3482461	chr02	3689438	3695945	chr02	3443819	3450071	chr02	3731808	3738097	chr02	3474508	3480973	chr02	2934967	2941240	chr02	3220500	3226922	chr02	3308640	3315085	chr02	3138501	3144919	chr02	3887772	3894200	chr02	3378825	3385114	chr02	3537356	3543591	chr02	3436702	3443116	chr02
ZmARF7	chr03	94801561	94808087	chr03	93940845	93947563	chr03	95340139	95346510	chr03	97201567	97207943	chr03	96861846	96868484	chr03	96941359	96947735	chr03	96652195	96659617	chr03	95661293	95667968	chr03	96833279	96840124	chr03	95833208	95839584	chr03	94916406	94924014	chr03	95211188	95217856	chr03	95868185	95875088	chr03	98019079	98025886	chr03	95394837	95401557	chr03	95642768	95649144	chr03
ZmARF8	chr03	125302568	125308760	chr03	124604361	124610553	chr03	125699477	125705654	chr03	127878037	127884441	chr03	127636814	127642991	chr03	129367088	129373569	chr03	127817436	127823920	chr03	125971069	125977452	chr03	128661206	128667420	chr03	127020174	127026600	chr03	126119565	126125965	chr03	126218857	126225208	chr03	126414442	126420862	chr03	128723506	128729924	chr03	126196772	126203123	chr03	125816141	125822553	chr03
ZmARF9	chr03	158783741	158788605	chr03	157758165	157763044	chr03	160584208	160589150	chr03	162231232	162236199	chr03	161689113	161694003	chr03	163185129	163190066	chr03	162580087	162584888	chr03	161028715	161034493	chr03	163084452	163089384	-	-	-	chr03	160776501	160781738	chr03	160015656	160020521	chr03	160664596	160669492	chr03	162874710	162879640	chr03	160565093	160570079	chr03	159227177	159232128	chr03
ZmARF10	chr04	25420464	25426332	chr04	23968563	23974049	chr04	24122847	24128314	chr04	24613648	24619122	chr04	24719869	24726025	chr04	24062049	24067516	chr04	25740798	25746266	chr04	23519410	23524884	chr04	23851603	23857074	chr04	25304165	25309944	chr04	24188332	24193796	chr04	24654724	24660895	chr04	24311139	24317031	chr04	24031704	24037178	chr04	26370207	26376179	chr04	24007026	24013010	chr04
ZmARF11	chr04	123530433	123536760	chr04	125036779	125043064	chr04	123217774	123224172	chr04	126494908	126500832	chr04	125756624	125762553	chr04	124109092	124115031	chr04	127423081	127429037	chr04	123172187	123178474	chr04	122781480	122787427	chr04	126234672	126240597	chr04	124036468	124046985	chr04	123252130	123257946	chr04	123680669	123695259	chr04	125545009	125551107	chr04	125814218	125820152	chr04	125010839	125016786	chr04
ZmARF12	chr05	29000492	29005177	chr05	28133685	28138348	chr05	28481596	28487227	chr05	27887377	27892040	chr05	28777534	28782253	chr05	27266204	27271926	chr05	27624387	27629067	chr05	28202078	28206978	chr05	30126460	30131146	chr05	28057445	28062133	chr05	28381983	28386871	chr05	28374509	28379172	chr05	28163188	28167856	chr05	27911830	27916606	chr05	28754853	28759533	chr05	28360974	28365713	chr05
ZmARF13	chr06	175975687	175981396	chr06	177022903	177028583	chr06	170898931	170904232	chr06	171764739	171769710	chr06	172977426	172982726	chr06	171699231	171704829	chr06	170584621	170590429	chr06	168728992	168734693	chr06	171972600	171977923	chr06	172851682	172857008	chr06	172638547	172643754	chr06	166674752	166680053	chr06	173453466	173459299	chr06	171005136	171011020	chr06	167435572	167441246	chr06	181864087	181869536	chr06
ZmARF14	chr09	12448248	12460296	chr09	12758915	12773203	chr09	11299734	11313668	chr09	13136898	13151692	chr09	12555901	12573249	chr09	12368819	12383456	chr09	10836982	10849986	chr09	12089838	12107872	chr09	12311578	12323724	chr09	11663883	11681322	chr09	12631902	12644186	chr09	12502292	12515972	chr09	12544010	12558781	chr09	10796695	10827252	chr09	11144730	11156180	chr09	11793776	11805778	chr09
ZmARF15	chr10	149373989	149380403	chr10	147519402	147525992	chr10	147774324	147780709	chr10	148180946	148187275	chr10	148861192	148867638	chr10	147985696	147992092	chr10	148123015	148129399	chr10	148662865	148669160	chr10	149970978	149974977	chr10	149863886	149870321	chr10	147267715	147274003	chr10	149184712	149192445	chr10	149616731	149623189	chr10	147542736	147549757	chr10	148849835	148856114	chr10	150053394	150059909	chr10
ZmARF16	chr02	49388328	49393822	chr02	50263280	50268739	chr02	49615800	49621270	chr02	49356092	49361551	chr02	48728241	48733726	chr02	49583816	49589275	chr02	48871894	48877353	chr02	51120715	51126174	chr02	49068612	49074071	chr02	48903266	48908725	chr02	50381276	50386755	chr02	49941225	49946684	chr02	57245580	57251039	chr02	48585205	48590664	chr02	51205149	51210608	chr02	48430186	48435645	chr02
ZmARF17	chr03	215855867	215864377	chr03	215792537	215798385	chr03	218465713	218479305	chr03	217975924	217983798	chr03	220575096	220588845	chr03	219474750	219482657	chr03	217358311	217371900	chr03	219004527	219012424	chr03	220923841	220931737	chr03	216589811	216597740	chr03	218349843	218358021	chr03	215840795	215848310	chr03	218189983	218197826	chr03	221900029	221907621	chr03	216193968	216201897	chr03	215421781	215430309	-
ZmARF18	chr04	148952202	148956660	chr04	150746526	150750451	chr04	148024857	148028717	chr04	151759169	151762252	chr04	152335733	152338542	-	-	-	chr04	153048762	153051771	chr04	148900529	148904550	chr04	147510948	147513900	chr04	150503686	150506759	chr04	149845422	149849235	chr04	148790051	148792933	chr04	148658532	148661387	chr04	150883085	150886375	chr04	150745199	150748313	chr04	151627811	151630576	chr04
ZmARF19	chr04	245046338	245052434	chr04	246914096	246920444	chr04	245820572	245826955	chr04	249843969	249850030	chr04	249266140	249272203	chr04	244714359	244720359	chr04	251887546	251893686	chr04	247751891	247757868	chr04	248225663	248231957	chr04	249193341	249199359	chr04	245979938	245986059	chr04	246864386	246870878	chr04	247333580	247339714	chr04	250151808	250157817	chr04	246805580	246811696	chr04	247023991	24703049	chr04
ZmARF20	chr05	43789840	43796289	chr05	44185904	44192400	chr05	44025205	44031997	chr05	47119118	47125545	chr05	44691184	44697699	chr05	41894085	41900519	chr05	42899277	42905900	chr05	44036978	44043731	chr05	45215919	45222535	chr05	43120905	43127328	chr05	44133833	44140508	chr05	43453811	43460430	chr05	43916815	43923774	chr05	43624551	43631378	chr05	44249044	44255460	chr05	43628896	43635850	chr05
ZmARF21	chr05	80470636	80479100	chr05	79326064	79334459	chr05	79359755	79368105	chr05	82788092	82796654	chr05	80189952	80199038	chr05	77228352	77236633	chr05	78838115	78846877	chr05	78518828	78527187	chr05	81161597	81170107	chr05	79194007	79202512	chr05	79837082	79845564	chr05	78312718	78321232	chr05	79844986	79853803	chr05	80444939	80453661	chr05	80430455	80438961	chr05	79109769	79118199	chr05
ZmARF22	chr06	98831444	98835876	chr06	101347256	101350793	chr06	94765971	94769567	chr06	95120361	95123547	chr06	95819488	95823204	chr06	94471959	94475553	chr06	95392456	95396232	chr06	93312089	93315611	chr06	95607115	95610727	chr06	94967897	94971431	chr06	96311099	96314618	chr06	89904828	89908718	chr06	94661432	94665019	chr06	94319235	94322777	chr06	91846393	91849520	chr06	103932887	103936611	chr06
ZmARF23	chr06	101004970	101012691	chr06	103382459	103390197	chr06	96660063	96667754	chr06	97107122	97114739	chr06	97662290	97670030	chr06	96444890	96452699	chr06	97388808	97396519	chr06	95206308	95214073	chr06	97498721	97506416	chr06	96943101	96950794	chr06	98233118	98240781	chr06	91664984	91672584	chr06	96409627	96417422	chr06	96114844	96122558	chr06	93520426	93528116	-	-	-	chr06
ZmARF24	chr08	166327907	166334593	chr08	166193345	166199156	chr08	163610442	163615846	chr08	167185550	167190987	chr08	169000946	169006674	chr08	165911589	165916987	chr08	164062929	164068321	chr08	166696251	166701643	chr08	166656128	166661538	chr08	167118866	167125581	chr08	161683166	161689513	chr08	161906510	161912243	chr08	165341182	165346574	chr08	164865643	164871648	chr08	161864375	161870192	chr08	164917076	164922484	chr08
ZmARF25	chr03	1675067	1679757	chr03	1692182	1696520	chr03	1856642	1860929	chr03	2167653	2171911	chr03	1754776	1759151	chr03	1876965	1881219	chr03	1718691	1722842	chr03	1631159	1635482	chr03	1414710	1419095	chr03	1881940	1886091	chr03	1223478	1227754	chr03	1268015	1272438	chr03	1820420	1824817	chr03	1746965	1751343	chr03	1888240	1893021	chr03	1826640	1830992	chr03
ZmARF26	chr08	180707713	180714633	-	-	-	-	-	-	chr08	182432682	182448233	chr08	183913360	183920068	chr08	180195807	180202116	chr08	178836879	178843479	chr08	183572368	183579244	chr08	183045220	183051813	chr08	182612073	182619316	chr08	175589658	175596268	chr08	175741914	175749085	-	-	-	chr08	178846835	178853492	chr08	177008158	177014839	chr08	179769613	179776604	chr08
ZmARF27	chr05	190712368	190715567	chr05	186892612	186895590	chr05	188160011	188162971	chr05	195337690	195340667	chr05	190404880	190407997	chr05	184726722	184729169	chr05	183750543	183753606	chr05	189448593	189451425	chr05	187232276	187244039	chr05	192271379	192274359	chr05	190853159	190856079	chr05	189248381	189251301	chr05	190378468	190381595	chr05	193524655	193527902	chr05	188857454	188860620	chr05	188359826	188362746	chr05
ZmARF28	chr10	13673999	13680012	chr10	13757554	13763570	chr10	13987417	13993428	chr10	14000843	14006854	chr10	13055338	13061357	chr10	13729093	13735091	chr10	13176836	13182827	chr10	13106446	13112487	chr10	13889984	13896029	chr10	13689196	13695213	chr10	13186259	13192846	chr10	14103722	14109735	chr10	14095483	14101629	chr10	13487813	13493837	chr10	14910047	14916043	chr10	13477580	13483604	-
ZmARF29	chr10	133561653	133564154	chr10	132273772	132276309	chr10	131775065	131778177	chr10	132812653	132815284	chr10	132440294	132442804	chr10	133179319	133181655	-	-	-	chr10	133718643	133721129	chr10	134778827	134781340	chr10	133125281	133127775	chr10	132757054	132759484	chr10	132591208	132593726	-	-	-	chr10	133147363	133149859	chr10	133169927	133172724	chr10	134612054	134614545	chr10
ZmARF30	chr10	149976350	149985703	-	-	-	chr10	148280395	148288328	chr10	148692005	148699952	chr10	149455596	149464103	chr10	148458808	148466753	chr10	148608807	148618081	chr10	149184111	149192063	chr10	150490694	150499439	chr10	150402814	150411962	chr10	147999947	148008692	chr10	149809825	149818543	chr10	150211302	150219828	chr10	148119382	148127668	chr10	149529677	149537707	chr10	150743070	150751092	-
ZmARF31	chr05	50935637	50939357	chr05	51424741	51428222	chr05	51167298	51171044	chr05	54154892	54158610	chr05	51586251	51589994	-	-	-	chr05	50272433	50276153	chr05	50710648	50714379	chr05	52429968	52433645	chr05	49984616	49988433	chr05	51192268	51195991	-	-	-	chr05	50934663	50938324	-	-	-	chr05	51538936	51542706	chr05	50732082	50735802	chr05
ZmARF32	chr01	177503771	177511926	chr01	177905305	177913559	chr01	178285944	178294085	chr01	179067545	179075804	chr01	180201478	180209620	chr01	177009988	177018107	chr01	177459057	177467194	chr01	180865339	180873473	chr01	180913138	180921272	chr01	176811269	176819340	-	-	-	-	-	-	chr01	181126141	181134279	chr01	177400624	177406919	chr01	181772637	181781066	chr01	176160165	176168252	-
ZmARF33	chr03	201730981	201737277	chr03	200569511	200575583	-	-	-	-	-	-	chr03	205322122	205328191	-	-	-	chr03	202141744	202147814	-	-	-	-	-	-	-	-	-	chr03	202871938	202878073	chr03	200988935	200995404	-	-	-	-	-	-	chr03	201580530	201586608	chr03	200423265	200429341	-
ZmARF34	-	-	-	-	-	-	-	-	-	-	-	-	-	-	-	chr03	204645459	204651647	-	-	-	chr03	203834987	203841275	-	-	-	-	-	-	-	-	-	-	-	-	-	-	-	-	-	-	-	-	-	-	-	-	chr03
ZmARF35	-	-	-	-	-	-	-	-	-	-	-	-	-	-	-	-	-	-	-	-	-	-	-	-	-	-	-	-	-	-	-	-	-	-	-	-	-	-	-	chr02	2418847	2427035	-	-	-	chr02	2308618	2316791	-
[truncated: 29 more columns]
